# Supplementary material for: Metagenomic Sequencing to Analyze Composition and Function of Top-Gray Chalky Grain Microorganisms from Hybrid Rice Seeds
Source: Plants (Basel). 2023 Jun 18;12(12):2358. doi: 10.3390/plants12122358 (PMC10305155; doi:10.3390/plants12122358)
Supplement: Supplementary file 1 [file plants-12-02358-s001.zip]

Archive with 3 entries (3 files):
- source data of figure 4.xls
- Table S1.pdf
- Table S2.pdf
