# Supplementary material for: Metagenomic Sequencing to Analyze Composition and Function of Top-Gray Chalky Grain Microorganisms from Hybrid Rice Seeds
Source: Plants (Basel). 2023 Jun 18;12(12):2358. doi: 10.3390/plants12122358 (PMC10305155; doi:10.3390/plants12122358)
Supplement: Supplementary file 1 [file plants-12-02358-s001.zip › source data of figure 4.xls]

## Sheet: Sheet2
Treatment	Repetitions		Shoot height
			Repetitions										Germination indexes of normal hybrid rice seeds after inoculation with microorganisms of TA group, TB group, and TBS group
			1	2	3	4	5	6	7	8	9	10	Shoot height (cm)	Dead seeds	Abnormal seedlings	Germination rate (%)	Germination potential (%)	Simplified vigor index
TBS	I	1	7.2	10	9.1	7.3	9.4	8.7	9.1	9.4	7.4	9.9	8.75	69	27	52	65.5	455
		2	9.1	9.9	9	10.5	9.3	8.4	9.1	9	7.4	9.2	9.09	62	25	56.5	69	513.585
		3	8.8	9.1	9.3	9	7.4	9.7	8.8	8.9	9.3	7.4	8.77	61	21	59	69.5	517.43
	II	1	7.3	8.4	9.4	9.4	9.1	9.5	7.2	9	9.2	7.6	8.61	55	19	63	72.5	542.43
		2	9.6	9.6	9.2	7.2	9.4	7.5	7.3	9.5	8.6	9.3	8.72	56	25	59.5	72	518.84
		3	8.3	9.1	8.2	9.4	8.6	9.4	8.4	11	8.4	7.9	8.87	66	28	53	67	470.11
	III	1	9.7	8.9	8.5	10	8	8.1	9.6	9.9	8.8	8.9	9.04	53	24	61.5	73.5	555.96
		2	9.7	8.9	8.5	10	8	8.1	9.6	9.9	8.8	8.9	9.04	54	25	60.5	73	546.92
		3	7.8	8.4	9.1	9.2	7.8	9.1	8.6	7.6	8.5	8.6	8.47	56	21	61.5	72	520.905
TB	I	1	9.1	9.6	8.8	7.6	7.5	10.7	9.1	8.9	8.4	8.4	8.81	60	19	60.5	70	533.005
		2	7.6	7.1	9	12	11	7.6	9.8	9.2	8.3	7.7	8.93	57	20	61.5	71.5	549.195
		3	9.2	7.5	8.3	8	12	8.9	8.3	7.9	8.5	8.6	8.72	58	17	62.5	71	545
	II	1	8.9	9.6	8.6	7.9	9.3	8.6	8.9	8.6	7.6	11	8.9	62	10	64	69	569.6
		2	8.2	7.7	9.4	9	8.9	9.6	8.3	8.6	11.4	9.6	9.07	50	17	66.5	75	603.155
		3	7	9.4	9	8.9	9.6	8.9	9.1	9.2	9.2	9.5	8.98	68	12	60	66	538.8
	III	1	10.2	7.5	9.8	9.6	7.1	9.6	8.7	9.9	7.4	9	8.88	66	12	61	67	541.68
		2	8.7	8.1	8.6	8.5	10.7	8.7	9.7	7.2	11	9.1	9.03	61	12	63.5	69.5	573.405
		3	8.2	8.4	8.7	7.7	8.6	9.6	8.5	9	10.7	11.6	9.1	60	16	62	70	564.2
TA	I	1	9.1	10	10.2	9	9.6	10.2	8.6	9.8	9.4	8	9.39	40	18	71	80	666.69
		2	9	8.6	8.5	10.4	9.6	10.2	8.6	9.8	9.4	8	9.21	48	14	69	76	635.49
		3	8.7	9.5	9.9	9.6	9.4	9	10.1	8.5	9.4	9.5	9.36	43	14	71.5	78.5	669.24
	II	1	9.7	9.2	9.5	9.3	9.7	10	9.1	9.9	9.6	10.9	9.69	44	24	66	78	639.54
		2	9.4	8.9	9	8	9.9	9.5	9.8	8.6	8.2	9	9.03	48	26	63	76	568.89
		3	9.6	9.2	8.6	8.2	8.9	9.5	9.9	8.5	9.7	10.4	9.25	50	19	65.5	75	605.875
	III	1	10.1	9.8	9.6	8.5	8.3	9.1	8.9	9.4	8.8	10.2	9.27	48	14	69	76	639.63
		2	9.4	9.5	8.9	8.7	9.9	8.2	10.3	9.6	8.5	9	9.2	43	14	71.5	78.5	657.8
		3	8.5	9.5	9.5	9.3	10.1	8.5	8.2	9.6	10.2	8.3	9.17	51	13	68	74.5	623.56
CK	I	1	7.7	8.3	7.8	8.7	9.3	9	8.5	9.1	9.8	8.8	8.7	20	15	82.5	90	717.75
		2	7.8	10.2	9.3	10.4	9.1	9	8.6	8.7	11	9.2	9.33	25	13	81	87.5	755.73
		3	9.7	8.4	8.7	7.8	9.5	8.4	9.2	9.1	9.8	9	8.96	21	18	80.5	89.5	721.28
	II	1	10	9	8.2	7.8	8.5	8.6	9.8	9.6	8.7	9.5	8.97	30	10	80	85	717.6
		2	9.2	10.2	9.4	8.1	8.2	8.2	8.6	8.9	9.3	9.4	8.95	29	8	81.5	85.5	729.425
		3	8.9	10.5	11.1	9.5	8.2	8.3	8.4	9.5	8.1	9.1	9.16	22	12	83	89	760.28
	III	1	7.9	9.8	8.8	7.9	10.1	8.9	9.1	9.1	9.4	9	9	26	10	82	87	738
		2	8.5	8.9	9.1	9.5	9.5	9.7	7.7	9.7	8.2	8.9	8.97	32	10	79	84	708.63
		3	8.6	8.8	9.4	9.4	10	10.1	9.9	8.4	9.2	8.8	9.26	27	7	83	86.5	768.58
Note: CK, without inculation; TA, inculated with microorganism cultivated on beef extract peptone medium;TB, inculated with microorganism cultivated on rice flour medium without streak; TBS, inculated with microorganism cultivated on rice flour medium after streak.
Shoot height						Germination rate					Germination potential					simplified vigor index
	CK	TA	TB	TBS		CK	TA	TB	TBS		CK	TA	TB	TBS		CK	TA	TB	TBS
	8.7	9.39	8.81	8.75		82.5	71	60.5	52		90	80	70	65.5		717.75	666.69	533.005	455
	9.33	9.21	8.93	9.09		81	69	61.5	56.5		87.5	76	71.5	69		755.73	635.49	549.195	513.585
	8.96	9.36	8.72	8.77		80.5	71.5	62.5	59		89.5	78.5	71	69.5		721.28	669.24	545	517.43
	8.97	9.69	8.9	8.61		80	66	64	63		85	78	69	72.5		717.6	639.54	569.6	542.43
	8.95	9.03	9.07	8.72		81.5	63	66.5	59.5		85.5	76	75	72		729.425	568.89	603.155	518.84
	9.16	9.25	8.98	8.87		83	65.5	60	53		89	75	66	67		760.28	605.875	538.8	470.11
	9	9.27	8.88	9.04		82	69	61	61.5		87	76	67	73.5		738	639.63	541.68	555.96
	8.97	9.2	9.03	9.04		79	71.5	63.5	60.5		84	78.5	69.5	73		708.63	657.8	573.405	546.92
	9.26	9.17	9.1	8.47		83	68	62	61.5		86.5	74.5	70	72		768.58	623.56	564.2	520.905
mean	9.03333	9.28556	8.93556	8.81778	mean	81.3889	68.2778	62.3889	58.5		87.1111	76.9444	69.8889	70.4444		735.253	623.56	557.56	515.687
st err	0.178885	0.174236	0.116725	0.198929	st err	1.30762	2.78997	1.91163	3.65148		1.96889	1.75506	2.45829	2.67129		20.3302	29.9644	20.9598	31.8284
Shoot height							Germination rate							Germination potential				Simplified vigor index
